# Supplementary material for: Estimating force of infection from serologic surveys with imperfect tests
Source: PLoS One. 2021 Mar 4;16(3):e0247255. doi: 10.1371/journal.pone.0247255 (PMC7932155; doi:10.1371/journal.pone.0247255)
Supplement: S1 File — (XLSX) [file pone.0247255.s001.xlsx]

## Sheet: Sheet2
Q1	For an average group of people tested in Medellín, between 2011 and 2014, with the IgG indirect ELISA described by Carabali et al (Int J Inf Dis 58:27-36, 2017), what is the specificity?
	Place an X in row 3, above the corresponding interval, to indicate the value.
	0-5.0%	5.1-10%	10.1-15%	15.1-20%	20.1-25%	25.1-30%	30.1-35%	35.1-40%	40.1-45%	45.1-50%	50.1-55%	55.1-60%	60.1-65%	65.1-70%	70.1-75%	75.1-80%	80.1-85%	85.1-90%	90.1-95%	95.1-100%	TOTAL
Q2	There may be some uncertainty in your estimate of specificity.
	Place an X in row 8, above the corresponding interval, to indicate the lower limit of your estimate, and another X to indicate the upper limit.
	0-5.0%	5.1-10%	10.1-15%	15.1-20%	20.1-25%	25.1-30%	30.1-35%	35.1-40%	40.1-45%	45.1-50%	50.1-55%	55.1-60%	60.1-65%	65.1-70%	70.1-75%	75.1-80%	80.1-85%	85.1-90%	90.1-95%	95.1-100%	TOTAL
Q3	Indicate the weight of belief for your estimate of specificity by placing values in row 13, above the intervals. Use units of 5% for the weight (5%, 10%, 15%, etc).
	You can leave some intervals blank (for zero weight). When finished, check that the total in cell V13 is 100.
																					0
	0-5.0%	5.1-10%	10.1-15%	15.1-20%	20.1-25%	25.1-30%	30.1-35%	35.1-40%	40.1-45%	45.1-50%	50.1-55%	55.1-60%	60.1-65%	65.1-70%	70.1-75%	75.1-80%	80.1-85%	85.1-90%	90.1-95%	95.1-100%	TOTAL
Q4	For the same group, in the same period, and the same ELISA, what is the sensitivity?
	Place an X in row 3, above the corresponding interval, to indicate the value.
	0-5.0%	5.1-10%	10.1-15%	15.1-20%	20.1-25%	25.1-30%	30.1-35%	35.1-40%	40.1-45%	45.1-50%	50.1-55%	55.1-60%	60.1-65%	65.1-70%	70.1-75%	75.1-80%	80.1-85%	85.1-90%	90.1-95%	95.1-100%	TOTAL
Q5	There may be some uncertainty in your estimate of sensitivity.
	Place an X in row 8, above the corresponding interval, to indicate the lower limit of your estimate, and another X to indicate the upper limit.
	0-5.0%	5.1-10%	10.1-15%	15.1-20%	20.1-25%	25.1-30%	30.1-35%	35.1-40%	40.1-45%	45.1-50%	50.1-55%	55.1-60%	60.1-65%	65.1-70%	70.1-75%	75.1-80%	80.1-85%	85.1-90%	90.1-95%	95.1-100%	TOTAL
Q6	Indicate the weight of belief for your estimate of sensitivity by placing values in row 28, above the intervals. Use units of 5% for the weight (5%, 10%, 15%, etc).
	You can leave some intervals blank (for zero weight). When finished, check that the total in cell V28 is 100.
																					0
	0-5.0%	5.1-10%	10.1-15%	15.1-20%	20.1-25%	25.1-30%	30.1-35%	35.1-40%	40.1-45%	45.1-50%	50.1-55%	55.1-60%	60.1-65%	65.1-70%	70.1-75%	75.1-80%	80.1-85%	85.1-90%	90.1-95%	95.1-100%	TOTAL
