# Supplementary material for: Estimating force of infection from serologic surveys with imperfect tests
Source: PLoS One. 2021 Mar 4;16(3):e0247255. doi: 10.1371/journal.pone.0247255 (PMC7932155; doi:10.1371/journal.pone.0247255)
Supplement: S2 File — This uses data previously published from Colombo [14]. (R) [file pone.0247255.s002.r]

require(rjags)

WriteFiles<-T

# https://journals.plos.org/plosntds/article?id=10.1371/journal.pntd.0002259#pntd.0002259-Messer1
# tracing back the lab results we get to 
#    Messer et al 2002 Am J Trop Med Hyg 66(6): 765-773.
#    Chungue et al 1989 Trans R Soc Trop Med Hyg 83(5): 708-711.

if(Sys.info()[['user']]=="eidenale"){
   # setwd("C:\\Users\\eidenale\\work\\project\\dengue\\Jacqueline Lim\\force of infection")
   setwd("C:\\Users\\eidenale\\Dropbox\\LSHTM\\Jacqueline Lim shared\\Force of Infection")
}else{
}

# Table 1 of the paper
ColomboShort<-data.frame(
   age  =c(0.5,  1,  2,  3,  4,  5,  6,  7,  8,  9, 10, 11),
   pos  =c(  2, 11, 17, 28, 22, 36, 38, 49, 60, 46, 52, 38),
   total=c( 28, 59, 59, 73, 57, 71, 67, 73, 91, 66, 74, 54))
ColomboShort
sum(ColomboShort$pos)
sum(ColomboShort$total)

ColomboLongPos=data.frame(
   age =rep(              ColomboShort$age  , ColomboShort$pos),
   test=rep(rep(1, length(ColomboShort$age)), ColomboShort$pos)
   )
dim(ColomboLongPos)

ColomboLongNeg=data.frame(
   age =rep(              ColomboShort$age  , ColomboShort$total-ColomboShort$pos),
   test=rep(rep(0, length(ColomboShort$age)), ColomboShort$total-ColomboShort$pos)
   )

ColomboLong<-rbind(ColomboLongPos, ColomboLongNeg)
table(ColomboLong$test)
  dim(ColomboLong)

ColomboGLM<-glm(test ~ offset(log(age)), family=binomial(link="cloglog"), data=ColomboLong)
    summary(ColomboGLM)
exp(   coef(ColomboGLM))
# (Intercept) 
#   0.1372058 
exp(confint(ColomboGLM))
#     2.5 %    97.5 % 
# 0.1236593 0.1517929 
# ratio of the above CLs is 1.23

# convert data to long form for compatibility

ColomboList<-list(age=ColomboLong$age, test=ColomboLong$test, N=dim(ColomboLong)[1])

SpVector<-SeVector<-seq(0.7, 1, by=0.01)

FoISpDF<-data.frame(Sp=SpVector, Percentile500=NA, Percentile025=NA, Percentile975=NA)
FoISeDF<-data.frame(Se=SeVector, Percentile500=NA, Percentile025=NA, Percentile975=NA)

set.seed(21)

for(i in 1:length(SpVector)){
   SpScalar<-SpVector[i]
   print(unlist(list(Sp=SpScalar)))

   modelstring<-paste("
   model {
      for( i in 1 : N ) {
         test[i] ~ dbern(ProbTest[i])
         ProbTest[i]<-Se*Infect[i] + (1-Sp)*(1-Infect[i])
         Infect[i] ~ dbern(ProbInfect[i])
         cloglog(ProbInfect[i]) <- logRate + log(age[i])
      }
      logRate ~ dnorm(0.0,1.0E-6)

      Se <- 1
      Sp <- ", SpScalar, "
   }
   ", sep="")

   model=jags.model(textConnection(modelstring),data=ColomboList)

   update(model,n.iter=1000)

   output=coda.samples(model=model,variable.names=c("logRate"),n.iter=50000,thin=10)
   # print(summary(output))
   # plot(output)

   # print(exp(     summary(output)$quantiles[c('50%', '2.5%', '97.5%')]))

   FoISpDF[i,2:4]<-exp(     summary(output)$quantiles[c('50%', '2.5%', '97.5%')])
}

for(i in 1:length(SeVector)){
   SeScalar<-SeVector[i]
   print(unlist(list(Se=SeScalar)))

   modelstring<-paste("
   model {
      for( i in 1 : N ) {
         test[i] ~ dbern(ProbTest[i])
         ProbTest[i]<-Se*Infect[i] + (1-Sp)*(1-Infect[i])
         Infect[i] ~ dbern(ProbInfect[i])
         cloglog(ProbInfect[i]) <- logRate + log(age[i])
      }
      logRate ~ dnorm(0.0,1.0E-6)

      Se <- ", SeScalar, "
      Sp <- 1
   }
   ", sep="")

   model=jags.model(textConnection(modelstring),data=ColomboList)

   update(model,n.iter=1000)

   output=coda.samples(model=model,variable.names=c("logRate"),n.iter=50000,thin=10)

   FoISeDF[i,2:4]<-exp(     summary(output)$quantiles[c('50%', '2.5%', '97.5%')])
}

# FoISpDF
# FoISeDF

if(WriteFiles){
   write.csv(x=FoISpDF, file="FoISpDFColombo.csv", quote = FALSE, row.names = FALSE)
   write.csv(x=FoISeDF, file="FoISeDFColombo.csv", quote = FALSE, row.names = FALSE)
}

# run the following to read back in the saved results
# FoISpDF<-read.csv(file="FoISpDFColombo.csv")
# FoISeDF<-read.csv(file="FoISeDFColombo.csv")


# setwd("C:\\Users\\eidenale\\Dropbox\\LSHTM\\Jacqueline Lim shared\\Force of Infection")

tiff("FoIbySeSp.tif")


Plotxlim<-c(0.7, 1)
SpSubset<-FoISpDF$Sp>=Plotxlim[1] & FoISpDF$Sp<=Plotxlim[2]
SeSubset<-FoISeDF$Se>=Plotxlim[1] & FoISpDF$Sp<=Plotxlim[2]

# colVector<-unlist(list(Sp="blue", Se="red"))
colVector<-unlist(list(Sp="black", Se="black"))
ltyVector<-unlist(list(Sp=4      , Se=3))
lwdVector<-unlist(list(point=1, CI=1))

 plot(x=FoISpDF$Sp[SpSubset], y=FoISpDF$Percentile500[SpSubset], 
    ylim=c(0, max(c(FoISpDF$Percentile975[SpSubset], FoISeDF$Percentile975[SpSubset]))), type='l',
    xlab='specificity or sensitivity', ylab='force of infection (per year)', lty=1, lwd=lwdVector["point"], col=colVector["Sp"])
polygon(x=c(FoISpDF$Sp[SpSubset]           , rev(FoISpDF$Sp[SpSubset])),
        y=c(FoISpDF$Percentile025[SpSubset], rev(FoISpDF$Percentile975[SpSubset])),
        col='lightgrey', border=NA)
# lines(x=FoISpDF$Sp[SpSubset], y=FoISpDF$Percentile025[SpSubset], lty=4, lwd=lwdVector["CI"], col=colVector["Sp"])
# lines(x=FoISpDF$Sp[SpSubset], y=FoISpDF$Percentile975[SpSubset], lty=4, lwd=lwdVector["CI"], col=colVector["Sp"])

polygon(x=c(FoISeDF$Se[SeSubset]           , rev(FoISeDF$Se[SeSubset])),
        y=c(FoISeDF$Percentile025[SeSubset], rev(FoISeDF$Percentile975[SeSubset])),
        col='lightgrey', border=NA)
# lines(x=FoISeDF$Se[SeSubset], y=FoISeDF$Percentile025[SeSubset], lty=4, lwd=lwdVector["CI"]   , col=colVector["Se"])
# lines(x=FoISeDF$Se[SeSubset], y=FoISeDF$Percentile975[SeSubset], lty=4, lwd=lwdVector["CI"]   , col=colVector["Se"])

lines(x=FoISpDF$Sp[SpSubset], y=FoISpDF$Percentile500[SpSubset], lty=ltyVector["Sp"], lwd=lwdVector["point"], col=colVector["Sp"])
lines(x=FoISeDF$Se[SeSubset], y=FoISeDF$Percentile500[SeSubset], lty=ltyVector["Se"], lwd=lwdVector["point"], col=colVector["Se"])

lines(x=rep(1, 2), y=exp(confint(ColomboGLM)), lty=2)

axis(4)

legend("topright", lty=c(ltyVector["Se"], ltyVector["Sp"]), lwd=rep(lwdVector["point"], 2), 
       col=c(colVector["Se"], colVector["Sp"]), legend=c("sensitivity", "specificity"), bty="n")

dev.off()

# go back and plot the original data with different fitted FoI

tiff("ColomboByAge.tif")

plot(x=ColomboShort$age, y=ColomboShort$pos/ColomboShort$total, 
   xlim=c(0, max(ColomboShort$age)), ylim=c(0, 1),
   xlab="age (years)", ylab="proportion seropositive")

IllustrativeValue<-0.85

ColomboFitted<-data.frame(age=seq(0, max(ColomboShort$age), length=100))
ColomboFitted$FittedSeroPositiveBase       <-1-exp(-1*exp(coef(ColomboGLM))                    *ColomboFitted$age)
ColomboFitted$FittedSeroPositiveImperfectSe<-1-exp(-1*FoISeDF[FoISeDF$Se==IllustrativeValue,"Percentile500"]*ColomboFitted$age)
ColomboFitted$FittedSeroPositiveImperfectSp<-1-exp(-1*FoISpDF[FoISpDF$Sp==IllustrativeValue,"Percentile500"]*ColomboFitted$age)

lines(x=ColomboFitted$age, y=ColomboFitted$FittedSeroPositiveBase       , lty=1, lwd=lwdVector["point"])
lines(x=ColomboFitted$age, y=ColomboFitted$FittedSeroPositiveImperfectSe, lty=ltyVector["Se"], lwd=lwdVector["point"], col=colVector["Se"])
lines(x=ColomboFitted$age, y=ColomboFitted$FittedSeroPositiveImperfectSp, lty=ltyVector["Sp"], lwd=lwdVector["point"], col=colVector["Sp"])

legend("topleft", 
   lty=c(ltyVector["Se"],   1    , ltyVector["Sp"]), 
   lwd=rep(lwdVector["point"], 3), 
   col=c(colVector["Se"], "black", colVector["Sp"]), 
   legend=c(
      paste0("sensitivity=", IllustrativeValue, ", specificity=1"), 
      "sensitivity=specificity=1",
      paste0("specificity=", IllustrativeValue, ", sensitivity=1")
      ), 
   bty="n")

dev.off()
