# Supplementary material for: Estimating force of infection from serologic surveys with imperfect tests
Source: PLoS One. 2021 Mar 4;16(3):e0247255. doi: 10.1371/journal.pone.0247255 (PMC7932155; doi:10.1371/journal.pone.0247255)
Supplement: S3 File — This uses data from the study in Medellin [25] which are included in S5 File. (R) [file pone.0247255.s003.r]

# https://darrenjw.wordpress.com/tag/rjags/

require(rjags)

if(Sys.info()[['user']]=="eidenale"){
    setwd("C:\\Users\\eidenale\\work\\project\\dengue\\Jacqueline Lim\\force of infection\\data")
   source("C:\\Users\\eidenale\\Dropbox\\LSHTM\\Jacqueline Lim shared\\force of infection\\FOI util.r")
}else{
}

TestSimDF<-read.csv(file="Medellin.csv", header = TRUE, stringsAsFactors = FALSE)
# Set everyone to the same time between surveys.  
# From flowchart in paper (Carabali et al 2017), say 1 Dec 2011 to 1 Feb 2014, say 24 plus 2 months, 26 months
TestSimDF$time<-rep(26/12, dim(TestSimDF)[1])
head(TestSimDF)
table(TestSimDF$test0)
 mean(TestSimDF$test0)
table(TestSimDF$test1)
 mean(TestSimDF$test1)
table(TestSimDF$test0, TestSimDF$test1)
# View(TestSimDF)
NoRevertSubsetVector<-!(TestSimDF$test0==1 & TestSimDF$test1==0)
table(NoRevertSubsetVector)

# crude FoI without the seroreverting ones
length(TestSimDF$test1[TestSimDF$test0==0 & NoRevertSubsetVector])
   sum(TestSimDF$test1[TestSimDF$test0==0 & NoRevertSubsetVector])
   sum(TestSimDF$test1[TestSimDF$test0==0 & NoRevertSubsetVector])/sum(TestSimDF$time[TestSimDF$test0==0 & NoRevertSubsetVector])

MedellinGLM<-glm(test1 ~ offset(log(time)), family=binomial(link="cloglog"), 
   data=TestSimDF[TestSimDF$test0==0 & NoRevertSubsetVector,])
    summary(MedellinGLM)
exp(   coef(MedellinGLM))
exp(confint(MedellinGLM))

   
TestSimList           <-list(test0=TestSimDF$test0, test1=TestSimDF$test1, time=TestSimDF$time, N=dim(TestSimDF)[1])
TestSimListWithoutTime<-list(test0=TestSimDF$test0, test1=TestSimDF$test1, N=dim(TestSimDF)[1])
TestSimSubsetList<-list(test0=TestSimDF$test0[NoRevertSubsetVector], 
                        test1=TestSimDF$test1[NoRevertSubsetVector], 
                        time =TestSimDF$time[NoRevertSubsetVector], N=dim(TestSimDF)[1]-table(NoRevertSubsetVector)["FALSE"])
names(TestSimList)
 mode(TestSimList$test0)
table(TestSimList$test0)
 mode(TestSimList$test1)
table(TestSimList$test1)
 mode(TestSimList$time)
table(TestSimList$time)
mode(TestSimList$N)
     TestSimList$N

initList<-list("PrevSeroScalar0"=2/3)

# Excel file "elicitation dengue Medellin2"
MedellinSp        <-c(0.675, 0.725, 0.775, 0.825, 0.875, 0.925, 0.975)
# MedellinSpWeight<-c(    5,    10,    15,    65,     5)
MedellinSpWeightMC<-c(    0,     0,     5,    10,    15,    65,     5)
MedellinSpWeightJL<-c(    5,    10,    15,    50,    15,     5,     0)
MedellinSpWeightLO<-c(    0,     3,     5,    10,    70,    10,     2)
MedellinSpWeight<-(MedellinSpWeightMC+MedellinSpWeightJL+MedellinSpWeightLO)/3
sum(MedellinSpWeightMC)
sum(MedellinSpWeightJL)
sum(MedellinSpWeightLO)
sum(MedellinSpWeight)

par(mfrow=c(2,2))
   hist(rep(MedellinSp, MedellinSpWeightMC), breaks=MedellinSp, xlim=range(MedellinSp))
   hist(rep(MedellinSp, MedellinSpWeightJL), breaks=MedellinSp, xlim=range(MedellinSp))
   hist(rep(MedellinSp, MedellinSpWeightLO), breaks=MedellinSp, xlim=range(MedellinSp))
   hist(rep(MedellinSp, MedellinSpWeight  ), breaks=MedellinSp, xlim=range(MedellinSp))
par(mfrow=c(1,1))

MedellinSe        <-c(0.475, 0.525, 0.575, 0.625, 0.675, 0.725, 0.775, 0.825, 0.875, 0.925)
# MedellinSeWeight<-c(    5,     5,     5,     5,    10,    15,    40,    15)
MedellinSeWeightMC<-c(    5,     5,     5,     5,    10,    15,    40,    15,     0,     0)
MedellinSeWeightJL<-c(    0,     0,     0,     5,    10,    15,    50,    15,     5,     0)
MedellinSeWeightLO<-c(    0,     2,     2,     3,     5,    10,    60,    10,     5,     3)
MedellinSeWeight<-(MedellinSeWeightMC+MedellinSeWeightJL+MedellinSeWeightLO)/3
sum(MedellinSeWeightMC)
sum(MedellinSeWeightJL)
sum(MedellinSeWeightLO)

par(mfrow=c(2,2))
   hist(rep(MedellinSe, MedellinSeWeightMC), breaks=MedellinSe, xlim=range(MedellinSe))
   hist(rep(MedellinSe, MedellinSeWeightJL), breaks=MedellinSe, xlim=range(MedellinSe))
   hist(rep(MedellinSe, MedellinSeWeightLO), breaks=MedellinSe, xlim=range(MedellinSe))
   hist(rep(MedellinSe, MedellinSeWeight  ), breaks=MedellinSe, xlim=range(MedellinSe))
par(mfrow=c(1,1))

BetaParamsDF<-data.frame(
   parameter=c("Sp", "Se"),
   alpha    =c(BetaFit(prob=MedellinSp, weight=MedellinSpWeight)['alpha'],
               BetaFit(prob=MedellinSe, weight=MedellinSeWeight)['alpha']),
   beta     =c(BetaFit(prob=MedellinSp, weight=MedellinSpWeight)['beta'],
               BetaFit(prob=MedellinSe, weight=MedellinSeWeight)['beta'])
)

row.names(BetaParamsDF)<-BetaParamsDF$parameter

BetaParamsDF

par(mfrow=c(1,2))

   PlotPrior(prob=MedellinSp, weight=MedellinSpWeight, 
      alpha     =       BetaParamsDF["Sp", "alpha"], 
      beta      =       BetaParamsDF["Sp", "beta"], 
      muLogit   =LogLogisticFit(prob=MedellinSp, weight=MedellinSpWeight)['muLogit'], 
      sigmaLogit=LogLogisticFit(prob=MedellinSp, weight=MedellinSpWeight)['sigmaLogit'])
   title("Medellin specificity")

   PlotPrior(prob=MedellinSe, weight=MedellinSeWeight, 
      alpha     =       BetaParamsDF["Se", "alpha"], 
      beta      =       BetaParamsDF["Se", "beta"], 
      muLogit   =LogLogisticFit(prob=MedellinSe, weight=MedellinSeWeight)['muLogit'], 
      sigmaLogit=LogLogisticFit(prob=MedellinSe, weight=MedellinSeWeight)['sigmaLogit'])
   title("Medellin sensitivity")

par(mfrow=c(1,1))

xlimVector<-c(0.4, 1)

# win.metafile("C:\\Users\\eidenale\\Dropbox\\LSHTM\\Jacqueline Lim shared\\Force of Infection\\MedellinSpPrior.emf")
tiff("C:\\Users\\eidenale\\Dropbox\\LSHTM\\Jacqueline Lim shared\\Force of Infection\\MedellinSpPrior.tif")
   PlotPrior(prob=MedellinSp, weight=MedellinSpWeight, 
      alpha     =       BetaParamsDF["Sp", "alpha"], 
      beta      =       BetaParamsDF["Sp", "beta"], 
      muLogit   =LogLogisticFit(prob=MedellinSp, weight=MedellinSpWeight)['muLogit'], 
      sigmaLogit=LogLogisticFit(prob=MedellinSp, weight=MedellinSpWeight)['sigmaLogit'], 
      xlim=xlimVector, ymax=8,
      xlab="IgG specificity (elicited belief, and fitted distributions)", border="black", col="black", lwd=3)
   # title("Medellin specificity")
dev.off()

# win.metafile("MedellinSePrior.emf")
tiff("C:\\Users\\eidenale\\Dropbox\\LSHTM\\Jacqueline Lim shared\\Force of Infection\\MedellinSePrior.tif")
   PlotPrior(prob=MedellinSe, weight=MedellinSeWeight, 
      alpha     =       BetaParamsDF["Se", "alpha"], 
      beta      =       BetaParamsDF["Se", "beta"], 
      muLogit   =LogLogisticFit(prob=MedellinSe, weight=MedellinSeWeight)['muLogit'], 
      sigmaLogit=LogLogisticFit(prob=MedellinSe, weight=MedellinSeWeight)['sigmaLogit'], 
      xlim=xlimVector, 
      xlab="IgG sensitivity (elicited belief, and fitted distributions)", border="black", col="black", lwd=3)
   # title("Medellin sensitivity")
dev.off()


date()

# at least one of the following should be TRUE
SpVariesScalar<-T
SeVariesScalar<-T

nSimScalar<-2000
# nSimScalar<-100

if(SpVariesScalar){
   SpSimVector<-rbeta(nSimScalar, shape1=BetaParamsDF["Sp", "alpha"], shape2=BetaParamsDF["Sp", "beta"])
   ResultsFileName<-"SpOnly.csv"
}else{
   SpSimVector<-rep(1, nSimScalar)
}

if(SeVariesScalar){
   SeSimVector<-rbeta(nSimScalar, shape1=BetaParamsDF["Se", "alpha"], shape2=BetaParamsDF["Se", "beta"])
   ResultsFileName<-"SeOnly.csv"
}else{
   SeSimVector<-rep(1, nSimScalar)
}

if(SeVariesScalar & SpVariesScalar){
   ResultsFileName<-"SeAndSp.csv"
}


nBurnScalar         <-2000
nIterScalar         <-5000
thinScalar          <-50
nResultsPerSimScalar<-nIterScalar/thinScalar

SimVector<-rep(1:nSimScalar, rep(nResultsPerSimScalar, nSimScalar))
RateVector<-SpVector<-SeVector<-rep(NA, nSimScalar*nResultsPerSimScalar)
length(SimVector)
length(RateVector)
# View(cbind(SimVector, RateVector))

ResultsDf<-data.frame(Sim=SimVector, Rate=RateVector, Sp=SpVector, Se=SeVector)

for(i in 1:length(SpSimVector)){
   print(unlist(list("i"=i)))

   if(i==1){
      DFrowStart<-1
      DFrowEnd  <-nResultsPerSimScalar
   }
   
   modelstring<-paste("
   model {
      for( i in 1 : N ) {
         # logRate[i] <-  log(time[i]) - cloglog(pConvert[i])
         # pConvert[i] <- (ProbSeroVector1[i] - ProbSeroVector0[i]) / (1-ProbSeroVector0[i])
      
            ProbSeroVector1[i] <- (test1[i]*PPV1) + ((1-test1[i])*(1-NPV1))
            test1[i]~dbern(ProbTest1)
      
            ProbSeroVector0[i] <- (test0[i]*PPV0) + ((1-test0[i])*(1-NPV0))
            test0[i]~dbern(ProbTest0)

         }
   
      Rate<-(sum(ProbSeroVector1[])-sum(ProbSeroVector0[]))/sum(time[]*(1-ProbSeroVector0[]))

      # # https://en.wikipedia.org/wiki/Positive_and_negative_predictive_values
      PPV0<-(Se*   PrevSeroScalar0)  / (    (Se *PrevSeroScalar0) + ((1-Sp)*(1-PrevSeroScalar0)) )
      NPV0<-(Sp*(1-PrevSeroScalar0)) / ( ((1-Se)*PrevSeroScalar0) + (   Sp *(1-PrevSeroScalar0)) )

      PPV1<-(Se*   PrevSeroScalar1)  / (    (Se *PrevSeroScalar1) + ((1-Sp)*(1-PrevSeroScalar1)) )
      NPV1<-(Sp*(1-PrevSeroScalar1)) / ( ((1-Se)*PrevSeroScalar1) + (   Sp *(1-PrevSeroScalar1)) )

      PrevSeroScalar0 ~ dbeta(1,1) 
      ProbTest0 <- Se*PrevSeroScalar0 + (1-Sp)*(1-PrevSeroScalar0) 

      PrevSeroScalar1 ~ dbeta(1,1) T(PrevSeroScalar0, )
      ProbTest1 <- Se*PrevSeroScalar1 + (1-Sp)*(1-PrevSeroScalar1) 

      Sp <- ", SpSimVector[i], "
      Se <- ", SeSimVector[i], "
   }
   ", sep="")

   model=jags.model(textConnection(modelstring),data=TestSimList)

   update(model,n.iter=nBurnScalar)

   output=coda.samples(model=model,variable.names=c("Rate"),n.iter=nIterScalar,thin=thinScalar)
   # plot(output)

   # DFrowStart<-1+((i-1)*nResultsPerSimScalar)
   # DFrowEnd  <-    i   *nResultsPerSimScalar
   print(unlist(list(DFrowStart=DFrowStart, DFrowEnd=DFrowEnd)))
   
   # https://stackoverflow.com/questions/33721649/manipulating-mcmc-list-object-in-r
   rbindDF<-do.call(rbind.data.frame, output)
   print("quantiles of rbindDF:")
   print( quantile(rbindDF[,1], probs=c(0.5, 0.025, 0.975)))
   ResultsDf[DFrowStart:DFrowEnd, "Rate"]<-rbindDF[,1]
   ResultsDf[DFrowStart:DFrowEnd, "Sp"  ]<-rep(SpSimVector[i], dim(rbindDF)[2])
   ResultsDf[DFrowStart:DFrowEnd, "Se"  ]<-rep(SeSimVector[i], dim(rbindDF)[2])

   print(exp(     summary(output)$quantiles[c('50%', '2.5%', '97.5%')]))

   DFrowStart<-DFrowStart + nResultsPerSimScalar
   DFrowEnd  <-DFrowEnd   + nResultsPerSimScalar
   
}

date()

#   20 iterations take about 1 minute 20 seconds
# 1000 would be 70 mins

par(mfrow=c(1,2))
   hist(SpSimVector)
   hist(SeSimVector)
par(mfrow=c(1,1))

boxplot(Rate~Sim, data=ResultsDf)

 table(ResultsDf$Sim)
tapply(ResultsDf$Rate, ResultsDf$Sim, mean)

plot(
   x=ResultsDf$Sp, 
   y=ResultsDf$Rate)

plot(
   x=tapply(ResultsDf$Sp  , ResultsDf$Sim, median), 
   y=tapply(ResultsDf$Rate, ResultsDf$Sim, median))

plot(
   x=ResultsDf$Se, 
   y=ResultsDf$Rate)

plot(
   x=tapply(ResultsDf$Se  , ResultsDf$Sim, median), 
   y=tapply(ResultsDf$Rate, ResultsDf$Sim, median))

summary(ResultsDf$Rate)

quantile(ResultsDf$Rate, probs = c(0.025, 0.5, 0.975))
hist(ResultsDf$Rate)

write.csv(x=ResultsDf, file=ResultsFileName, quote = FALSE, row.names = FALSE)

#  SeOnlyResultsDF<-read.csv( "SeOnly.csv")
#  SpOnlyResultsDF<-read.csv( "SpOnly.csv")
# SeAndSpResultsDF<-read.csv("SeAndSp.csv")

par(mfrow=c(1,3))
      hist(SeOnlyResultsDF$Rate)
   summary(SeOnlyResultsDF$Rate)
  quantile(SeOnlyResultsDF$Rate, probs = c(0.025, 0.5, 0.975))

      hist(SpOnlyResultsDF$Rate)
   summary(SpOnlyResultsDF$Rate)
  quantile(SpOnlyResultsDF$Rate, probs = c(0.025, 0.5, 0.975))

      hist(SeAndSpResultsDF$Rate)
   summary(SeAndSpResultsDF$Rate)
  quantile(SeAndSpResultsDF$Rate, probs = c(0.025, 0.5, 0.975))
par(mfrow=c(1,1))

# xlimVector<-range(c(SeOnlyResultsDF$Rate, SpOnlyResultsDF$Rate, SeAndSpResultsDF$Rate))
# xlimVector<-c(0, max(c(SeOnlyResultsDF$Rate, SpOnlyResultsDF$Rate, SeAndSpResultsDF$Rate)))
xlimVector<-c(0, 0.5)

# win.metafile("MedellinRateSpOnly.emf")
tiff("C:\\Users\\eidenale\\Dropbox\\LSHTM\\Jacqueline Lim shared\\Force of Infection\\MedellinRateSpOnly.tif")
   opar <- par(lwd=3)
   # hist(SpOnlyResultsDF$Rate, freq=F, main="FoI, varying specificity only", xlab="FoI per year", xlim=xlimVector, border=1, lwd=3)
   hist(SpOnlyResultsDF$Rate, freq=F, main="", xlab="FoI per year", xlim=xlimVector, border=1, lwd=3)
   par(opar)
dev.off()

# win.metafile("MedellinRateSeOnly.emf")
tiff("C:\\Users\\eidenale\\Dropbox\\LSHTM\\Jacqueline Lim shared\\Force of Infection\\MedellinRateSeOnly.tif")
   opar <- par(lwd=3)
   # hist(SeOnlyResultsDF$Rate, freq=F, main="FoI, varying sensitivity only", xlab="FoI per year", xlim=xlimVector, border=1, lwd=3)
   hist(SeOnlyResultsDF$Rate, freq=F, main="", xlab="FoI per year", xlim=xlimVector, border=1, lwd=3)
   par(opar)
dev.off()

# win.metafile("MedellinRateSeAndSp.emf")
tiff("C:\\Users\\eidenale\\Dropbox\\LSHTM\\Jacqueline Lim shared\\Force of Infection\\MedellinRateSeAndSp.tif")
   opar <- par(lwd=3)
   hist(SeAndSpResultsDF$Rate, freq=F, main="FoI, varying both specificity and sensitivity", xlab="FoI per year", xlim=xlimVector, border=1, lwd=3)
   par(opar)
dev.off()
