# Supplementary material for: Estimating force of infection from serologic surveys with imperfect tests
Source: PLoS One. 2021 Mar 4;16(3):e0247255. doi: 10.1371/journal.pone.0247255 (PMC7932155; doi:10.1371/journal.pone.0247255)
Supplement: S4 File — (R) [file pone.0247255.s004.r]

logit<-function(p){log(p/(1-p))}

inverse.logit<-function(x){1/(1+exp(-x))}

# https://stats.stackexchange.com/questions/12232/calculating-the-parameters-of-a-beta-distribution-using-the-mean-and-variance
# and dbeta in R uses the same notation (just Roman instead of Greek letters)

BetaParamsFit <- function(mu, var) {
  alpha <- ((1 - mu) / var - 1 / mu) * mu ^ 2
  beta <- alpha * (1 / mu - 1)
  return(params = unlist(list(alpha = alpha, beta = beta)))
}


BetaFit<-function(prob, weight){
   if(length(prob)!=length(weight)){stop("Error: prob and weight must have the same length.")}
   ProbLong<-rep(prob, weight)
   BetaParamsVector<-BetaParamsFit(mu=mean(ProbLong), var=var(ProbLong))
   return(unlist(list(BetaParamsVector['alpha'], BetaParamsVector['beta'])))
}

LogLogisticFit<-function(prob, weight){
   if(length(prob)!=length(weight)){stop("Error: prob and weight must have the same length.")}
   ProbLong<-rep(prob, weight)
   return(unlist(list(muLogit=mean(logit(ProbLong)), sigmaLogit=sqrt(var(logit(ProbLong))))))
}


# check with Jacqueline's prior for specificity ("elicitation dengue Colombo")
    ColomboSp<-c(0.775, 0.825, 0.875, 0.925, 0.975)
ColomboWeight<-c(   10,    20,    40,    20,    10)
       BetaFit(prob=ColomboSp, weight=ColomboWeight)
LogLogisticFit(prob=ColomboSp, weight=ColomboWeight)


PlotPrior<-function(prob, weight, alpha=NULL, beta=NULL, muLogit=NULL, sigmaLogit=NULL, histWidth=0.05, verbose=F, xlab="",
   ltyBeta=1, ltyLogisticNormal=4, xlim=NULL, border="black", col="black", lwd=1){
   
   if((!is.null(alpha)   & is.null(beta))       | (is.null(alpha)   & !is.null(beta))){
      stop("Error: must supply both alpha and beta, or neither")}
   if((!is.null(muLogit) & is.null(sigmaLogit)) | (is.null(muLogit) & !is.null(sigmaLogit))){
      stop("Error: must supply both muLogit and sigmaLogit, or neither")}
   
   xmin<-min(prob)-(min(prob)%%histWidth)
   xmax<-max(prob)-(max(prob)%%histWidth)+histWidth
   if(verbose){print(unlist(list(xmin=xmin), xmax=xmax))}
   
   if(is.null(xlim)){xlim<-c(xmin, xmax)}

   opar <- par(lwd=lwd)
   hist(rep(prob, weight), breaks=seq(from=xmin, to=xmax, by=histWidth), freq=F, main="", xlab=xlab, xlim=xlim, border=border, lwd=lwd)
   par(opar)

   xVectormin<-min(xmin, xlim[1])
   xVectormax<-max(xmax, xlim[2])

   xVector    <-seq(from=xVectormin, to=xVectormax, length=100)

   ltyVector<-NULL
   if(!is.null(alpha)){
      ltyVector       <-c(ltyVector, ltyBeta)
      names(ltyVector)[length(ltyVector)]<-"beta"
      dbetaVector<-dbeta(x=xVector, shape1=alpha, shape2=beta)
      lines(x=xVector, y=dbetaVector, lty=ltyVector["beta"], col=col, lwd=lwd)
   }
   if(!is.null(muLogit)){
      ltyVector       <-c(ltyVector, ltyLogisticNormal)
      names(ltyVector)[length(ltyVector)]<-"logistic normal"
      dnormVector<-dnorm(x=logit(xVector), mean=muLogit, sd=sigmaLogit)
      # to transform density, see (in first one, bottom of 3rd page):
      # https://www.cl.cam.ac.uk/teaching/0708/Probabilty/prob11.pdf
      # https://math.stackexchange.com/questions/2325498/derivative-of-the-logit-function
      lines(x=xVector, y=dnormVector*abs((1/xVector)+(1/(1-xVector))), lty=ltyVector["logistic normal"], col=col, lwd=lwd)
   }
   if(verbose){print(ltyVector)}

   legend('topleft', lty=ltyVector, legend=names(ltyVector), ncol=1, bty='n', col=col, lwd=lwd)

}

PlotPrior(prob=ColomboSp, weight=ColomboWeight, 
   alpha     =BetaFit(prob=ColomboSp, weight=ColomboWeight)['alpha'], 
   beta      =BetaFit(prob=ColomboSp, weight=ColomboWeight)['beta'], 
   muLogit   =LogLogisticFit(prob=ColomboSp, weight=ColomboWeight)['muLogit'], 
   sigmaLogit=LogLogisticFit(prob=ColomboSp, weight=ColomboWeight)['sigmaLogit'])
