# Supplementary material for: Estimating force of infection from serologic surveys with imperfect tests
Source: PLoS One. 2021 Mar 4;16(3):e0247255. doi: 10.1371/journal.pone.0247255 (PMC7932155; doi:10.1371/journal.pone.0247255)
Supplement: S5 File — The file has one row per person. The first column, “test0” is the ELISA result at the first survey (code 0 for negative, 1 for positive) and the second, “test1” is the result at the last survey. (CSV) [file pone.0247255.s005.csv]

test0	test1
1	1
1	1
1	1
0	0
1	1
1	1
1	1
1	1
1	1
1	1
1	1
1	1
1	1
1	1
0	0
1	1
0	0
0	0
1	1
1	1
1	1
1	1
1	1
1	1
0	0
1	1
1	1
0	0
1	1
1	1
1	1
1	1
1	1
0	0
1	1
1	1
1	1
0	0
0	0
1	1
1	1
1	1
1	1
0	0
1	1
1	1
0	0
1	1
1	1
1	1
0	0
0	0
1	1
1	1
1	1
0	0
1	1
1	1
1	1
1	1
1	1
1	1
1	1
1	1
1	1
1	1
1	1
0	0
1	1
1	1
1	1
0	0
0	0
1	1
1	1
1	1
1	1
1	1
0	0
0	0
1	1
1	1
0	0
1	1
1	1
0	0
1	1
1	1
1	1
0	0
1	1
1	1
1	1
1	1
0	0
1	1
0	1
1	0
1	1
1	1
1	1
1	1
0	0
0	0
1	1
0	0
1	1
1	1
1	1
1	1
1	1
0	0
0	0
1	1
1	1
1	1
1	1
1	1
0	0
0	0
0	0
1	1
1	1
1	1
0	0
1	1
0	0
1	1
0	0
0	0
1	1
1	1
1	1
1	1
0	0
1	1
1	1
1	1
1	1
1	1
1	1
1	1
1	1
0	0
0	0
1	1
1	1
0	0
1	1
1	1
1	1
1	1
0	0
1	1
1	1
1	1
1	1
1	1
0	0
0	0
1	1
1	1
0	0
1	1
0	0
1	1
0	0
1	1
0	0
1	1
0	0
1	1
1	1
0	0
0	0
1	1
1	1
1	1
0	0
1	1
1	1
1	1
1	1
1	1
1	1
1	1
1	1
0	0
0	0
1	1
0	0
1	1
1	1
1	1
1	1
1	1
1	1
0	0
1	1
1	1
1	1
0	0
0	0
1	1
1	1
1	1
0	0
1	1
1	1
1	0
1	1
1	1
0	1
1	1
1	1
0	1
0	0
0	1
1	1
0	1
0	1
1	1
1	0
1	1
1	1
1	1
1	1
1	1
1	1
1	1
1	1
1	1
1	1
1	1
1	1
1	1
0	0
1	1
1	1
1	1
1	1
0	0
1	1
0	0
1	1
0	0
1	1
1	1
1	1
1	1
1	1
1	1
0	0
1	1
0	0
0	0
1	1
1	1
1	1
1	1
1	1
1	1
1	1
1	1
1	1
1	1
1	1
1	1
1	1
1	1
1	1
1	1
0	0
0	0
1	1
1	1
1	1
1	1
1	1
0	0
1	1
0	0
1	1
1	1
0	0
0	0
1	1
1	1
0	0
1	1
1	1
0	0
1	1
1	1
0	0
1	1
1	1
1	1
1	1
1	1
0	0
0	0
1	1
1	1
0	0
1	1
1	1
0	0
1	1
1	1
1	1
1	1
0	0
1	1
0	0
1	1
1	1
1	1
1	1
0	0
0	0
1	1
1	1
1	1
0	0
1	1
1	1
0	0
0	0
0	0
0	1
1	1
0	1
1	1
0	0
1	1
1	1
1	1
1	1
0	0
1	1
1	1
0	0
0	0
1	1
0	0
0	0
0	1
1	1
0	0
0	0
0	0
1	1
1	1
1	1
1	1
0	0
1	1
1	1
0	0
0	0
1	1
0	0
0	0
1	1
1	1
1	1
1	1
1	1
0	0
1	1
1	1
0	0
1	1
0	0
0	0
0	0
0	0
1	1
1	1
0	0
0	0
1	1
1	1
1	1
1	1
1	1
0	0
0	0
0	0
0	0
0	0
0	0
1	1
0	0
1	1
1	1
0	0
1	1
0	0
1	1
1	1
1	1
0	0
1	1
1	1
1	1
0	0
1	1
1	1
0	0
1	1
1	1
1	1
1	1
0	0
0	0
0	0
0	0
1	1
1	1
1	1
1	1
1	1
1	1
0	0
1	1
1	1
0	0
1	1
0	0
1	1
1	1
0	0
0	0
1	1
1	1
1	1
0	0
0	1
0	0
1	1
0	0
1	1
1	1
0	0
0	0
1	1
1	1
1	1
1	1
0	0
1	1
0	0
0	0
0	0
1	1
1	1
1	1
1	1
0	0
1	1
1	1
0	0
1	1
1	1
1	1
1	1
1	1
1	1
1	1
0	0
1	1
1	1
1	1
1	1
0	0
0	0
1	1
1	1
1	1
1	1
1	1
0	0
1	1
0	0
1	1
1	1
0	0
1	1
1	1
0	0
1	1
1	1
0	0
1	1
0	0
1	1
1	1
1	1
1	1
0	0
0	0
0	0
1	1
1	1
0	0
0	0
1	1
0	0
0	0
0	0
0	1
0	0
0	0
1	1
1	1
0	0
0	0
0	0
0	0
1	1
1	1
1	1
0	0
0	0
0	0
1	1
0	0
0	0
1	1
1	1
0	0
0	0
0	0
1	1
0	1
1	1
1	1
1	1
0	0
1	1
1	1
0	0
0	1
0	1
0	0
0	1
1	1
0	0
0	0
0	1
0	0
0	1
1	1
1	1
0	1
1	1
0	0
1	1
1	1
1	1
0	1
0	1
0	1
1	1
0	1
1	1
0	0
0	0
1	1
0	1
1	1
0	1
0	0
0	0
0	0
0	0
1	1
1	1
1	1
0	1
1	1
0	0
1	1
1	1
1	1
1	1
1	1
1	1
1	1
1	1
1	1
1	1
1	1
1	1
0	0
1	1
1	1
0	0
1	1
1	1
1	1
0	0
1	1
1	1
1	1
1	1
1	1
1	1
1	1
0	0
0	0
1	1
0	0
1	1
1	1
1	1
1	1
1	1
1	1
1	1
1	1
0	0
0	0
1	1
1	1
1	1
1	1
1	1
1	1
1	1
1	1
1	1
0	0
0	0
1	1
0	0
0	0
0	0
0	0
1	1
0	0
0	0
0	0
1	1
1	1
0	0
0	0
0	0
1	1
0	0
0	0
0	0
0	0
1	1
0	0
0	0
0	0
1	1
1	1
1	1
1	1
1	1
0	0
1	1
0	0
0	0
0	1
0	0
1	1
0	1
0	0
1	1
0	1
1	1
1	1
1	1
0	1
0	0
1	1
0	0
1	0
0	0
0	0
0	1
0	0
1	1
0	0
0	0
0	1
1	1
1	1
0	0
1	1
1	1
1	1
1	1
0	0
1	1
0	0
0	0
1	1
0	0
1	1
